# Supplementary material for: Drought-Driven Rhizosphere Microbiome and Metabolome Remodeling in Wild vs. Cultivated Saccharum arundinaceum
Source: Plants (Basel). 2025 Nov 7;14(22):3407. doi: 10.3390/plants14223407 (PMC12656359; doi:10.3390/plants14223407)
Supplement: Supplementary file 1 [file plants-14-03407-s001.zip]

Archive with 1 entries (1 files):
- plants-3895396-supplementary.pdf
